# Supplementary material for: Pediatric Refugee Health Care Delivery in the Community Setting: An Educational Workshop for Multidisciplinary Family-Centered Care During Resettlement
Source: MedEdPORTAL. 2020 Nov 3;16:10988. doi: 10.15766/mep_2374-8265.10988 (PMC7666829; doi:10.15766/mep_2374-8265.10988)
Supplement: Supplementary file 1 — Agenda.docxPresentation 1 Intro to Refugees.pptxPresentation 2 Health Screening.pptxCases.docxPresentation 3 Trauma-Informed Care.pptxPresentation 4 Refugee Health Advocacy.pptxRefugee Workshop Evaluation.docx [file mep_2374-8265.10988-s001.zip]

Archive with 8 entries (8 files):
- A. Agenda.docx
- B. Presentation 1 Intro to Refugees.pptx
- C. Presentation 2 Health Screening.pptx
- D. Cases.docx
- E. Presentation 3 Trauma-Informed Care.pptx
- F. Presentation 4 Refugee Health Advocacy.pptx
- G. Refugee Workshop Evaluation.docx
- _Educational_Summary_Report_10988.pdf
